# Supplementary material for: Tunable microsecond dynamics of an allosteric switch regulate the activity of a AAA+ disaggregation machine
Source: Nat Commun. 2019 Mar 29;10:1438. doi: 10.1038/s41467-019-09474-6 (PMC6440998; doi:10.1038/s41467-019-09474-6)
Supplement: Supplementary file 3 — Source data file [file 41467_2019_9474_MOESM3_ESM.xlsx]

## Sheet: Fig. 1E, Fig. S8, Table S1
	FRET efficiency_Repeat1	FRET efficiency_Repeat2	FRET efficiency_Repeat3	FRET efficiency_Repeat4	FRET efficiency_Repeat5
State 1	0.79	0.8	0.8	0.79	0.79
State 2	0.47	0.49	0.48	0.47	0.47
State 3	0.15	0.17	0.17	0.15	0.15
	Population_Repeat1	Population_Repeat2	Population_Repeat3	Population_Repeat4	Population_Repeat5
State 1	0.4	0.44	0.44	0.4	0.43
State 2	0.42	0.4	0.43	0.41	0.41
State 3	0.17	0.15	0.14	0.17	0.15
	Transiton_Repeat1	Transiton_Repeat2	Transiton_Repeat3	Transiton_Repeat4	Transiton_Repeat5
State 1-2	5518.8	4984.78	5028.31	5400	5614.8
State 2-1	5438.82	5616.27	5551.3	5700	6008.03
State 2-3	782.909	815.101	946.646	824.717	783.126
State 3-2	2174.59	2319.32	2744.59	2174.82	2436.76
State 3-1	0	0	0	0	0
State 1-3	90	94	93	78	98

## Sheet: Fig.2 and Table S3
			1	2	3	4	5	6	7	8	9	10
		Chi-sqaure of the inactive conformation	0.05281	0.05551	0.05594	0.05594	0.06139	0.06247	0.0634	0.06644	0.06756	0.06775
		RMSD of the inactive conforamtion relative to the crystal structure model	1.1846	0	8.30061	8.15406	7.36795	7.63992	5.7013	6.58134	3.37882	7.18705
		Chi-sqaure of the active conformation	0.00409	0.00531	0.00531	0.0056	0.00571	0.00612	0.00637	0.00645	0.00652	0.00671
		FRET (S428C-S771C) of first best 10 model of active state	0.85809	0.86481	0.85116	0.84605	0.84486	0.84595	0.8514	0.86925	0.82929	0.8435
		FRET (S359C-S428C) of first best 10 model of active state	0.58158	0.5814	0.55428	0.5451	0.54096	0.54777	0.56402	0.58705	0.5912	0.59098
		FRET (S359C-Q483C) of first best 10 model of active state	0.45073	0.44241	0.44538	0.44848	0.45554	0.43422	0.42072	0.43145	0.45001	0.43532
		FRET (S428C-S771C) of first best 10 model of inactive state	0.62071	0.61649	0.63658	0.65486	0.62402	0.53972	0.5324	0.61531	0.62912	0.65898
		FRET (S359C-S428C) of first best 10 model of inactive state	0.34488	0.35096	0.33613	0.34909	0.34883	0.33983	0.33989	0.34564	0.35023	0.35133
		FRET (S359C-Q483C) of first best 10 model of inactive state	0.58243	0.57264	0.58602	0.61086	0.56215	0.5133	0.58286	0.5883	0.55069	0.57853

## Sheet: Fig. 3A
		ATP hydrolysis rate (1/min) repeat 1	ATP hydrolysis rate (1/min) repeat 2
	ClpB WT	3.365	3.167
	ClpB WT- 10 uM κ-Casien	8.909	9.4
	ClpB [A-A+]	0.289	0.283
	ClpB [A-A+] - 10 uM κ-Casien	4.256	4.355
	ClpB [A+A-]	0.065	0.042
	ClpB [A+A-] - 10 uM κ-Casien	0.3464	0.3422

## Sheet: Fig. 3B
		Dissaggregation rate (nM/min) _repeat 1	Dissaggregation rate (nM/min) _repeat 2
	Aggregates only	4.08124e-06	2.78675e-06
	ClpB WT only	0.00484	0.02463
	KJE only	0.04672	0.05849
	ClpB WT-KJE	2	2.3
	ClpB [A-A+]- KJE	0.71872	0.65
	ClpB [A+A-] - KJE	0.1523	0.13

## Sheet: Fig. 3C, Tables S4-S5
Walker [A-A+]_H2MM analysis					Walker [A+A-]_H2MM analysis
		FRET efficiency_Repeat 1	FRET efficiency_Repeat2				FRET efficiency_Repeat 1	FRET efficiency_Repeat2
	State 1	0.79	0.78			State 1	0.79	0.79
	State 2	0.47	0.48			State 2	0.46	0.47
	State 3	0.15	0.15			State 3	0.15	0.16
		Population_Repeat 1	Population_Repeat2				Population_Repeat 1	Population_Repeat2
	State 1	0.56	0.5			State 1	0.35	0.36
	State 2	0.33	0.35			State 2	0.46	0.45
	State 3	0.11	0.13			State 3	0.184	0.188
		Transiton_Repeat1	Transiton_Repeat2				Transiton_Repeat1	Transiton_Repeat2
	State 1-2	3621	3514			State 1-2	7669	7801
	State 2-1	6100	5404			State 2-1	5985	6357
	State 2-3	1226	1874			State 2-3	1501	1656
	State 3-2	4138	4121			State 3-2	4003	4255
	State 3-1	0	0			State 3-1	0	0
	State 1-3	90	113			State 1-3	123	155

## Sheet: Fig. 4 A
Active/ inactive population vs DnaK concentration			Repeat 1	Repeat 2	Repeat 3
		DnaK [µM]
		0.05	0.50869	0.47452	0.49499
		0.15	0.51757	0.49416
		0.5	0.52038	0.52205	0.48848
		1	0.56408	0.52643	0.55073
		2	0.52915	0.56938	0.57285
		3	0.58119	0.56655
		5	0.55793	0.59065
		7	0.6173	0.5901	0.58775
		10	0.59553	0.57391
		15	0.62972	0.62531
		25	0.687	0.69	0.648

## Sheet: Fig. 4B, Table S7
Active (1) and inactive (2) rates vs DnaK concentration
	DnaK concnetration (uM)		rate (Hz)_Repeat1	rate (Hz)_Repeat2	rate (Hz)_Repeat3
	5	transition from state 1-2	5650	5400	N
	5	transition from state 2-1	7000	7800	N
	25	transition from state 1-2	4590	4055	4250
	25	transition from state 2-1	8600	9195	9587

## Sheet: Fig. 4C, Table S8
Active(1) to inactive (2) rates vs κ-Casein concentration
	κ-Casein concentration	rate from state 1-2_repeat 1 (Hz)	rate from state 1-2_repeat 2 (Hz)	rate from state 1-2_repeat 3 (Hz)
	10	5289	4865	5308
	20	4667	5113	5534
	50	4882	5249	N
	100	5798	5642	5822
	κ-Casein concentration	rate from state 2-1_repeat 1 (Hz)	rate from state 2-1_repeat 2 (Hz)	rate from state 2-1_repeat 3 (Hz)
	10	5770	5606	5921
	20	6661	6460	7331
	50	7520	6825	N
	100	7713	7636	7584

## Sheet: Fig. 4D
Active and active population vs κ-Casein concentration
		κ-Casein concentration	active fraction_repeat 1	active fraction_ repeat 2	active fraction_ repeat 3
		10	0.51715	0.52398	0.52253
		20	0.58079	0.5517	0.56454
		50	0.60072	0.57471	--
		100	0.56938	0.56814	0.56742
		κ-Casein concentration	inactive fraction_repeat 1	inactive fraction_repeat 2	inactive fraction_repeat 3
		10	0.48285	0.47602	0.47747
		20	0.41921	0.4483	0.43546
		50	0.39928	0.42529	--
		100	0.43062	0.43186	0.43258

## Sheet: Fig. 4 E-F, Tables S9-S10
Active/ inactive rates vs G6PDH concentration
			active fraction	inactive fraction
	1 nM	Repeat 1	0.538	0.461
	1 nM	Repeat 2	0.537	0.462
	10 nM	Repeat 1	0.61	0.389
	10 nM	Repeat 2	0.61	0.389
			0.6255	0.3744
	150 nM	Repeat 1	0.6175	0.3824
	150 nM	Repeat 2
			Transiton rate_Repeat1 (Hz)	Transiton rate_Repeat2 (Hz)
	1 nM	State 1-2	5588	5714
	1 nM	State 2-1	6500	6712
	10 nM	State 1-2	6980	6164
	10 nM	State 2-1	11117	10560
	150 nM	State 1-2	7556	8322
	150 nM	State 2-1	12848	13630

[truncated: 3 more sheets: Fig. 5A, Tables S4-S5, Fig. 5C, Fig. 6 B]
